# Supplementary material for: Living in the Aftermath: Narratives on the impact of exposure to community and school violence in childhood on mental health and adjustment outcomes in later life
Source: Psychol Psychother. 2026 Feb 16;99(2):600–20. doi: 10.1111/papt.70046 (PMC13162185; doi:10.1111/papt.70046)
Supplement: Supplementary file 1 — Data S1. [file PAPT-99-600-s001.zip]

Archive with 2 entries (2 files):
- papt70046-sup-0002-Supinfo2@Supplementary material 24_11_2025.docx
- Clean Participant demographics.docx
